# Supplementary material for: Polymorphisms within the TNFSF4 and MAPKAPK2 Loci Influence the Risk of Developing Invasive Aspergillosis: A Two-Stage Case Control Study in the Context of the aspBIOmics Consortium
Source: J Fungi (Basel). 2020 Dec 23;7(1):4. doi: 10.3390/jof7010004 (PMC7823601; doi:10.3390/jof7010004)
Supplement: Supplementary file 1 [file jof-07-00004-s001.zip]

Archive with 4 entries (4 files):
- jof-1029381 Supplementary_Table_1_SNP_list.docx
- jof-1029381 Supplementary_Table_2_Cell-types-analysed_reference-panels.xlsx
- jof-1029381 Supplementary_Table_3_List_of_serum-plasma-metabolites-analysed.xlsx
- jof-1029381 Supplementary_Table_4_Correlation_of_MAPKAPK2__SNPs_cell-counts.xlsx
