# Supplementary material for: Polymorphisms within the TNFSF4 and MAPKAPK2 Loci Influence the Risk of Developing Invasive Aspergillosis: A Two-Stage Case Control Study in the Context of the aspBIOmics Consortium
Source: J Fungi (Basel). 2020 Dec 23;7(1):4. doi: 10.3390/jof7010004 (PMC7823601; doi:10.3390/jof7010004)
Supplement: Supplementary file 1 [file jof-07-00004-s001.zip › jof-1029381 Supplementary_Table_3_List_of_serum-plasma-metabolites-analysed.xlsx]

## Sheet: Supplementary_Table_3
Supplementary Table 3. Serum and plasma metabolites measured in the HFGP cohort.
Serum_markers					Plasma_markers
Panel	Assay	Uniprot ID	Units	OlinkID	Assay	Units
Olink INFLAMMATION(v.3021)	4E-BP1	Q13541		OID00536	hsCRP	ug/mL
Olink INFLAMMATION(v.3021)	ADA	P00813		OID00560	IL18bpx	pg/mL
Olink INFLAMMATION(v.3021)	ARTN	Q5T4W7		OID00526	Resistin	ng/mL
Olink INFLAMMATION(v.3021)	AXIN1	O15169		OID00487	Leptin	ng/mL
Olink INFLAMMATION(v.3021)	Beta-NGF	P01138		OID00519	Adiponectin	ug/mL
Olink INFLAMMATION(v.3021)	CASP-8	Q14790		OID00550	AAT	mg/mL
Olink INFLAMMATION(v.3021)	CCL11	P51671		OID00505	IL-1Ra_Q (Quantikine)	pg/mL
Olink INFLAMMATION(v.3021)	CCL19	Q99731		OID00513	IL18 pg/mL	pg/mL
Olink INFLAMMATION(v.3021)	CCL20	P78556		OID00556	IL-1b pg/mL	pg/mL
Olink INFLAMMATION(v.3021)	CCL23	P55773		OID00530	IL-6 pg/mL	pg/mL
Olink INFLAMMATION(v.3021)	CCL25	O15444		OID00551	VEGF-A	pg/mL
Olink INFLAMMATION(v.3021)	CCL28	Q9NRJ3		OID00539
Olink INFLAMMATION(v.3021)	CCL3	P10147		OID00532
Olink INFLAMMATION(v.3021)	CCL4	P13236		OID00498
Olink INFLAMMATION(v.3021)	CD244	Q9BZW8		OID00477
Olink INFLAMMATION(v.3021)	CD40	P25942		OID00542
Olink INFLAMMATION(v.3021)	CD5	P06127		OID00531
Olink INFLAMMATION(v.3021)	CD6	P30203		OID00499
Olink INFLAMMATION(v.3021)	CD8A	P01732		OID05124
Olink INFLAMMATION(v.3021)	CDCP1	Q9H5V8		OID00476
Olink INFLAMMATION(v.3021)	CSF-1	P09603		OID00562
Olink INFLAMMATION(v.3021)	CST5	P28325		OID00491
Olink INFLAMMATION(v.3021)	CX3CL1	P78423		OID00552
Olink INFLAMMATION(v.3021)	CXCL1	P09341		OID00496
Olink INFLAMMATION(v.3021)	CXCL10	P02778		OID00535
Olink INFLAMMATION(v.3021)	CXCL11	O14625		OID00486
Olink INFLAMMATION(v.3021)	CXCL5	P42830		OID00520
Olink INFLAMMATION(v.3021)	CXCL6	P80162		OID00534
Olink INFLAMMATION(v.3021)	CXCL9	Q07325		OID00490
Olink INFLAMMATION(v.3021)	DNER	Q8NFT8		OID01213
Olink INFLAMMATION(v.3021)	EN-RAGE	P80511		OID00541
Olink INFLAMMATION(v.3021)	FGF-19	O95750		OID00545
Olink INFLAMMATION(v.3021)	FGF-21	Q9NSA1		OID00512
Olink INFLAMMATION(v.3021)	FGF-23	Q9GZV9		OID00507
Olink INFLAMMATION(v.3021)	FGF-5	P12034		OID00509
Olink INFLAMMATION(v.3021)	Flt3L	P49771		OID00533
Olink INFLAMMATION(v.3021)	GDNF	P39905		OID00475
Olink INFLAMMATION(v.3021)	HGF	P14210		OID00522
Olink INFLAMMATION(v.3021)	IFN-gamma	P01579		OID05547
Olink INFLAMMATION(v.3021)	IL-1 alpha	P01583		OID00493
Olink INFLAMMATION(v.3021)	IL10	P22301		OID00528
Olink INFLAMMATION(v.3021)	IL-10RA	Q13651		OID00508
Olink INFLAMMATION(v.3021)	IL-10RB	Q08334		OID00515
Olink INFLAMMATION(v.3021)	IL-12B	P29460		OID00523
Olink INFLAMMATION(v.3021)	IL13	P35225		OID00525
Olink INFLAMMATION(v.3021)	IL-15RA	Q13261		OID00514
Olink INFLAMMATION(v.3021)	IL-17A	Q16552		OID00485
Olink INFLAMMATION(v.3021)	IL-17C	Q9P0M4		OID00483
Olink INFLAMMATION(v.3021)	IL18	Q14116		OID00501
Olink INFLAMMATION(v.3021)	IL-18R1	Q13478		OID00517
Olink INFLAMMATION(v.3021)	IL2	P60568		OID00495
Olink INFLAMMATION(v.3021)	IL-20	Q9NYY1		OID00537
Olink INFLAMMATION(v.3021)	IL-20RA	Q9UHF4		OID00489
Olink INFLAMMATION(v.3021)	IL-22 RA1	Q8N6P7		OID00516
Olink INFLAMMATION(v.3021)	IL-24	Q13007		OID00524
Olink INFLAMMATION(v.3021)	IL-2RB	P14784		OID00492
Olink INFLAMMATION(v.3021)	IL33	O95760		OID00543
Olink INFLAMMATION(v.3021)	IL4	P05112		OID00546
Olink INFLAMMATION(v.3021)	IL5	P05113		OID00559
Olink INFLAMMATION(v.3021)	IL6	P05231		OID00482
Olink INFLAMMATION(v.3021)	IL7	P13232		OID00478
Olink INFLAMMATION(v.3021)	IL8	P10145		OID00471
Olink INFLAMMATION(v.3021)	LAP TGF-beta-1	P01137		OID00480
Olink INFLAMMATION(v.3021)	LIF	P15018		OID00547
Olink INFLAMMATION(v.3021)	LIF-R	P42702		OID00511
Olink INFLAMMATION(v.3021)	MCP-1	P13500		OID00484
Olink INFLAMMATION(v.3021)	MCP-2	P80075		OID00549
Olink INFLAMMATION(v.3021)	MCP-3	P80098		OID00474
Olink INFLAMMATION(v.3021)	MCP-4	Q99616		OID00504
Olink INFLAMMATION(v.3021)	MMP-1	P03956		OID00510
Olink INFLAMMATION(v.3021)	MMP-10	P09238		OID00527
Olink INFLAMMATION(v.3021)	NRTN	Q99748		OID00548
Olink INFLAMMATION(v.3021)	NT-3	P20783		OID00554
Olink INFLAMMATION(v.3021)	OPG	O00300		OID00479
Olink INFLAMMATION(v.3021)	OSM	P13725		OID00494
Olink INFLAMMATION(v.3021)	PD-L1	Q9NZQ7		OID00518
Olink INFLAMMATION(v.3021)	SCF	P21583		OID00500
Olink INFLAMMATION(v.3021)	SIRT2	Q8IXJ6		OID00538
Olink INFLAMMATION(v.3021)	SLAMF1	Q13291		OID00502
Olink INFLAMMATION(v.3021)	ST1A1	P50225		OID00557
Olink INFLAMMATION(v.3021)	STAMBP	O95630		OID00558
Olink INFLAMMATION(v.3021)	TGF-alpha	P01135		OID00503
Olink INFLAMMATION(v.3021)	TNF	P01375		OID05548
Olink INFLAMMATION(v.3021)	TNFB	P01374		OID00561
Olink INFLAMMATION(v.3021)	TNFRSF9	Q07011		OID00553
Olink INFLAMMATION(v.3021)	TNFSF14	O43557		OID00506
Olink INFLAMMATION(v.3021)	TRAIL	P50591		OID00488
Olink INFLAMMATION(v.3021)	TRANCE	O14788		OID00521
Olink INFLAMMATION(v.3021)	TSLP	Q969D9		OID00497
Olink INFLAMMATION(v.3021)	TWEAK	O43508		OID00555
Olink INFLAMMATION(v.3021)	uPA	P00749		OID00481
Olink INFLAMMATION(v.3021)	VEGFA	P15692		OID00472
