# Supplementary material for: Polymorphisms within the TNFSF4 and MAPKAPK2 Loci Influence the Risk of Developing Invasive Aspergillosis: A Two-Stage Case Control Study in the Context of the aspBIOmics Consortium
Source: J Fungi (Basel). 2020 Dec 23;7(1):4. doi: 10.3390/jof7010004 (PMC7823601; doi:10.3390/jof7010004)
Supplement: Supplementary file 1 [file jof-07-00004-s001.zip › jof-1029381 Supplementary_Table_4_Correlation_of_MAPKAPK2__SNPs_cell-counts.xlsx]

## Sheet: Supplementary_Table_4
Supplementary Table 4. Correlation of MAPKAPK2 SNPs with blood cell counts according to a dominant model of inheritance.
Cell-type	dbSNP	Beta	se	P-value
Monocytes_CD14P_LMI1	rs17013271	-0.0910143583822309	0.024081953003796	0.000182012926692054
Classical_monocytes_CD14PPCD16N_LMI1	rs17013271	-0.0971118380291412	0.0261629763373176	0.000235973446620759
Plasmablast_IgDN_IgMN_CD38PP_LMI3_grandparentPerc__Index47	rs12137965	-0.174166024526994	0.0518835587381575	0.000866408571741091
IgDN_IgMN_CD27N_LMI3	rs17013271	-0.115927628419157	0.0345693766766379	0.000876772656570305
Treg_HLANDRP_PBMC_LMI4	rs12137965	-0.177049331051993	0.054146028483345	0.00117243064873251
IgMN_LMI3	rs17013271	-0.11260177783457	0.0353830661313325	0.00157879554313789
Naive_B_cells_IgDP_IgMP_CD27N_LMI3	rs17013271	-0.101606428496567	0.0327075369326805	0.00203268054319975
CD24P_CD38P_LMI3	rs17013271	-0.0916859433200971	0.0297263551237483	0.00218654642306255
Leukocytes_CD45P_LMI1	rs17013271	-0.0527302722441762	0.0171320008796776	0.00223325774357089
Leukocytes_CD45P_LMI2	rs17013271	-0.0527302722441762	0.0171320008796776	0.00223325774357089
B_cells_CD3N_CD19P_LMI3	rs17013271	-0.0877496462083219	0.0285176596025511	0.00223950627223139
CD19P_CD20P_B_cells_LMI3	rs17013271	-0.0894060038635869	0.0291099931279599	0.00228174334688739
IgDP_CD5P_LMI3	rs17013271	-0.0946218835926644	0.0308648428689888	0.00232410392404095
CD27N_IgMP_LMI3	rs17013271	-0.0989522378855825	0.0324554459239362	0.00245497206104118
IgMP_CD27N_LMI3	rs17013271	-0.0989522378855825	0.0324554459239362	0.00245497206104118
Mature_naive_CD24P_CD38P_LMI3	rs17013271	-0.103089809527774	0.0339833431831275	0.0025800558026912
Plasmablast_IgDN_IgMN_CD38PP_LMI3	rs12137965	-0.152452455984488	0.0502752809206034	0.00258996975980665
DP_CD4P_CD8P_PBMC_LMI4	rs12137965	-0.216119607324386	0.072513734766022	0.00306052484532724
IgDP_IgMP_LMI3	rs17013271	-0.0916258301734016	0.031074647983234	0.00338613012757214
CD4P_CD25P_CD127low_Treg_PBMC_LMI4	rs17013271	-0.0663645250051339	0.0225984134550589	0.00351561036683698
B_cells_CD19P_LMI1	rs17013271	-0.0793296061948053	0.0272957295665528	0.00386758828511237
CD4P_T_cells_PBMC_LMI4	rs17013271	-0.0626996610253598	0.0217666956082265	0.00419092517433033
IgDN_IgMN_LMI3	rs17013271	-0.0924412953049632	0.0322893824174091	0.00442613503247808
IgDN_CD5PP_LMI3	rs17013271	-0.143236846118408	0.0500891662709598	0.0044709660666123
Prol_CD4P_Tconv_PBMC_LMI4	rs17013271	-0.0905689970254152	0.0320492904127241	0.00495880061780618
CD25N_CD127P_Tconv_PBMC_LMI4	rs17013271	-0.0616526377088723	0.0218425828231907	0.00500966479116334
Prol_DP_CD4PCD8P_PBMC_LMI4_parentPerc__Index79	rs17013271	-0.0949338651364998	0.0339276615408167	0.00539698913067629
Treg_FOXP3P_HeliosP_PBMC_LMI4	rs17013271	-0.063930062426649	0.0228648719220234	0.00543198246659784
IgDP_IgMN_LMI3	rs17013271	-0.131487796398111	0.0481377881583954	0.00659351664348778
Treg_CD45RAP_PBMC_LMI4	rs17013271	-0.0805305251671988	0.0295564056474478	0.00672917512433815
Lymphocytes_PBMC_LMI4	rs17013271	-0.0536122489473678	0.0197386971974271	0.00690184077717192
CD4P_CD25high_Treg_LMI1	rs17013271	-0.0763735079485116	0.0285237353042701	0.00773217971009098
CD19P_CD20N_Plasma_blasts_LMI3_parentPerc__Index47	rs12137965	-0.115937364906526	0.0433596951343903	0.00781620884996148
NK_CD56P_CD16N_LMI1	rs12137965	-0.201241351237534	0.0754727774317125	0.00798810370399467
NK_CD56P_CD16N_LMI1_grandparentPerc__Index7	rs12137965	-0.0775675728992075	0.0292158488091158	0.0082586939612345
Classical_monocytes_CD14PPCD16N_LMI1_parentPerc__Index3	rs7526628	0.037306199336615	0.01412850487909	0.00861366525852243
IgDN_IgMN_LMI3_parentPerc__Index47	rs12137965	-0.0525847037401841	0.0199380486521512	0.00869102888745811
Plasmablast_IgDN_IgMN_CD38PP_LMI3_parentPerc__Index60	rs12137965	-0.121581322235062	0.0464687590624822	0.00923393754624299
IgDN_CD5P_LMI3	rs17013271	-0.0769626369344788	0.0296885201593524	0.00989369235070265
